# Supplementary material for: Bacillus coagulans Alleviates Intestinal Damage Induced by TiO2 Nanoparticles in Mice on a High-Fat Diet
Source: Foods. 2022 Oct 26;11(21):3368. doi: 10.3390/foods11213368 (PMC9655532; doi:10.3390/foods11213368)
Supplement: Supplementary file 1 [file foods-11-03368-s001.zip]

Archive with 1 entries (1 files):
- foods-1939882-supplementary.pdf
